# Supplementary material for: Genes, inflammatory response, tolerance, and resistance to virus infections in migratory birds, bats, and rodents
Source: Front Immunol. 2023 Aug 29;14:1239572. doi: 10.3389/fimmu.2023.1239572 (PMC10497949; doi:10.3389/fimmu.2023.1239572)
Supplement: Supplementary file 1 [file Table_1.xlsx]

## Sheet: C. pusilla_VIRTUS2_descriptions
virus	Description	startpos	endpos	numreads	covbases	coverage	meandepth	meanbaseq	meanmapq	rate_hit
NC_001266.1	NC_001266.1 Rabbit fibroma virus, complete genome	1	159857	1	40	0.0250224	0.000250224	24.4	1	1.20207e-08
NC_001350.1	NC_001350.1 Saimiriine herpesvirus 2 complete genome	1	112930	1	50	0.0442752	0.000442752	18.4	255	1.20207e-08
NC_001403.1	NC_001403.1 Fujinami sarcoma virus, complete genome	1	4788	1	84	1.75439	0.0175439	23.6	255	1.20207e-08
NC_001482.1	NC_001482.1 Feline immunodeficiency virus complete genome	1	9474	1	33	0.348322	0.00348322	24.8	255	1.20207e-08
NC_001550.1	NC_001550.1 Mason-Pfizer monkey virus, complete genome	1	8557	1	51	0.596003	0.00596003	23.8	255	1.20207e-08
NC_001716.2	NC_001716.2 Human herpesvirus 7, complete genome	1	153080	1	36	0.0235171	0.000235171	22.2	255	1.20207e-08
NC_001901.1	NC_001901.1 Bacteriophage N15, complete genome	1	46375	1	32	0.0690027	0.000690027	21.2	3	1.20207e-08
NC_002051.1	NC_002051.1 Tomato spotted wilt virus RNA S, complete sequence	1	2916	1	38	1.30316	0.0130316	20.7	255	1.20207e-08
NC_002816.1	NC_002816.1 Cydia pomonella granulovirus, complete genome	1	123500	1	29	0.0234818	0.000234818	22.1	255	1.20207e-08
NC_003038.1	NC_003038.1 Invertebrate iridescent virus 6, complete genome	1	212482	1	30	0.0141188	0.000141188	16.9	255	1.20207e-08
NC_003521.1	NC_003521.1 Panine herpesvirus 2 strain Heberling, complete genome	1	241087	1	31	0.0128584	0.000128584	23.5	255	1.20207e-08
NC_003529.1	NC_003529.1 Mamestra configurata NPV-A, complete genome	1	155060	1	34	0.021927	0.00021927	19.1	255	1.20207e-08
NC_003624.1	NC_003624.1 Impatiens necrotic spot virus segment S, complete sequence	1	2992	1	46	1.53743	0.0153743	19.7	255	1.20207e-08
NC_003658.1	NC_003658.1 Nilaparvata lugens reovirus segment 5, complete sequence	1	3427	1	30	0.875401	0.00875401	21.4	255	1.20207e-08
NC_004003.1	NC_004003.1 Goatpox virus Pellor, complete genome	1	149599	1	33	0.022059	0.00022059	21.1	1	1.20207e-08
NC_004560.1	NC_004560.1 Oyster mushroom spherical virus, complete genome	1	5784	1	41	0.708852	0.00708852	17.2	255	1.20207e-08
NC_004740.1	NC_004740.1 Staphylococcus prophage phiN315, complete genome	1	44082	1	42	0.095277	0.00095277	17.8	1	1.20207e-08
NC_004777.1	NC_004777.1 Yersinia pestis phage phiA1122, complete genome	1	37555	1	59	0.157103	0.00157103	25.3	0	1.20207e-08
NC_005068.1	NC_005068.1 Cryptophlebia leucotreta granulovirus, complete genome	1	110907	1	34	0.0306563	0.000306563	18.2	255	1.20207e-08
NC_005262.3	NC_005262.3 Burkholderia cepacia phage Bcep22, complete genome	1	63882	1	37	0.0579193	0.000579193	23.4	1	1.20207e-08
NC_005309.1	NC_005309.1 Canarypox virus, complete genome	1	359853	1	32	0.00889252	8.89252e-05	25.3	255	1.20207e-08
NC_005902.1	NC_005902.1 Lymphocystis disease virus - isolate China, complete genome	1	186250	1	36	0.0193289	0.000193289	19.6	255	1.20207e-08
NC_005954.1	NC_005954.1 Okra leaf curl alphasatellite rep gene for replication associated protein, clone NOB-3	1	1377	1	33	2.39651	0.0239651	18.5	255	1.20207e-08
NC_006654.1	NC_006654.1 Cotesia congregata virus complete genome, segment Circle23	1	13597	1	26	0.191219	0.00191219	19.2	255	1.20207e-08
NC_006659.1	NC_006659.1 Cotesia congregata virus complete genome, segment Circle32	1	41573	1	34	0.0817839	0.000817839	18	255	1.20207e-08
NC_006820.1	NC_006820.1 Synechococcus phage S-PM2, complete genome	1	196280	1	34	0.0173222	0.000173222	26.6	255	1.20207e-08
NC_006884.2	NC_006884.2 Prochlorococcus phage P-SSM4, complete genome	1	178249	1	31	0.0173914	0.000173914	19.6	255	1.20207e-08
NC_007241.1	NC_007241.1 Vicia cryptic virus RNA1, complete sequence	1	2012	1	28	1.39165	0.0139165	17.6	255	1.20207e-08
NC_007542.1	NC_007542.1 Penicillium chrysogenum virus segment 4, complete genome	1	2902	1	28	0.964852	0.00964852	22.6	255	1.20207e-08
NC_007605.1	NC_007605.1 Human gammaherpesvirus 4, complete genome	1	171823	1	36	0.0209518	0.000209518	19.7	255	1.20207e-08
NC_007734.1	NC_007734.1 Bacillus phage WBeta, complete genome	1	40867	1	28	0.0685149	0.000685149	16.1	1	1.20207e-08
NC_008210.1	NC_008210.1 Ranid herpesvirus 2 strain ATCC VR-568, complete genome	1	231801	1	31	0.0133735	0.000133735	21.5	255	1.20207e-08
NC_008300.1	NC_008300.1 Melon yellow spot virus segment S, complete sequence	1	3232	1	43	1.33045	0.0133045	18.2	255	1.20207e-08
NC_008603.1	NC_008603.1 Paramecium bursaria Chlorella virus FR483, complete genome	1	321240	1	44	0.0136969	0.000136969	24.1	255	1.20207e-08
NC_008725.1	NC_008725.1 Maruca vitrata MNPV, complete genome	1	111953	1	39	0.034836	0.00034836	18.6	255	1.20207e-08
NC_008908.1	NC_008908.1 Glypta fumiferanae ichnovirus segment C4, complete sequence	1	3083	1	48	1.55693	0.0155693	23.8	255	1.20207e-08
NC_009449.1	NC_009449.1 Honeysuckle yellow vein beta-[Japan:Fukui:2001], complete genome	1	1336	1	35	2.61976	0.0261976	20.7	255	1.20207e-08
NC_009898.1	NC_009898.1 Paramecium bursaria Chlorella virus NY2A, complete genome	1	368683	1	38	0.010307	0.00010307	23.1	255	1.20207e-08
NC_009944.1	NC_009944.1 Amasya cherry disease associated chrysovirus segment 4, complete sequence	1	2498	1	40	1.60128	0.0160128	20.9	255	1.20207e-08
NC_009945.1	NC_009945.1 Amasya cherry disease associated chrysovirus segment 3, complete sequence	1	2833	1	50	1.76491	0.0176491	18.2	255	1.20207e-08
NC_010356.1	NC_010356.1 Glossina pallidipes salivary gland hypertrophy virus, complete genome	1	190032	1	34	0.0178917	0.000178917	19.7	255	1.20207e-08
NC_010561.1	NC_010561.1 Bean yellow disorder virus RNA 2, complete sequence	1	8530	1	33	0.38687	0.0038687	20.3	255	1.20207e-08
NC_010708.1	NC_010708.1 Thottapalayam virus segment M, complete sequence	1	3621	1	28	0.773267	0.00773267	20.7	1	1.20207e-08
NC_011038.1	NC_011038.1 Yersinia phage Yepe2, complete genome	1	38677	1	41	0.106006	0.00106006	20.8	1	1.20207e-08
NC_011335.1	NC_011335.1 Complete DpAV4 genome	1	119343	1	33	0.0276514	0.000276514	17.5	255	1.20207e-08
NC_011588.1	NC_011588.1 Oryctes rhinoceros virus, complete genome	1	127615	1	28	0.021941	0.00021941	24.7	1	1.20207e-08
NC_013075.1	NC_013075.1 Tomato chocolate spot virus RNA1, complete genome	1	7492	1	28	0.373732	0.00373732	22.2	1	1.20207e-08
NC_013110.1	NC_013110.1 Primula malacoides virus China/Mar2007 RNA 2, complete genome	1	2344	1	61	2.60239	0.0260239	18.2	255	1.20207e-08
NC_013668.3	NC_013668.3 Anguillid herpesvirus 1, complete genome	1	248526	1	35	0.014083	0.00014083	23.8	3	1.20207e-08
NC_014143.1	NC_014143.1 Bettongia penicillata papillomavirus, complete genome	1	7737	1	37	0.478222	0.00478222	21	255	1.20207e-08
NC_014373.1	NC_014373.1 Bundibugyo ebolavirus, complete genome	1	18940	1	28	0.147835	0.00147835	19.9	255	1.20207e-08
NC_014564.2	NC_014564.2 Turkey adenovirus 1, complete genome	1	45413	1	38	0.0836765	0.000836765	19.7	255	1.20207e-08
NC_014567.1	NC_014567.1 Saimiriine herpesvirus 1, complete genome	1	156742	1	45	0.0287096	0.000287096	17.6	255	1.20207e-08
NC_014649.1	NC_014649.1 Acanthamoeba polyphaga mimivirus, complete genome	1	1181549	1	37	0.00313148	3.13148e-05	19.2	255	1.20207e-08
NC_014789.1	NC_014789.1 Ostreococcus tauri virus 2, complete genome	1	184409	1	43	0.0233177	0.000233177	23.5	3	1.20207e-08
NC_015049.1	NC_015049.1 Rodent herpesvirus Peru, complete genome	1	124335	1	37	0.0297583	0.000297583	19.6	255	1.20207e-08
NC_015286.1	NC_015286.1 Synechococcus phage Syn19, complete genome	1	175230	1	53	0.030246	0.00030246	24.6	255	1.20207e-08
NC_015937.1	NC_015937.1 Thermus phage TMA, complete genome	1	151483	1	37	0.0244252	0.000244252	21.8	3	1.20207e-08
NC_016447.1	NC_016447.1 Aotine herpesvirus 1 strain S34E, complete genome	1	219474	1	31	0.0141247	0.000141247	20.7	255	1.20207e-08
NC_016654.1	NC_016654.1 Rhodococcus phage REQ3, complete genome	1	39474	1	42	0.106399	0.00106399	23.2	255	1.20207e-08
NC_016959.1	NC_016959.1 Ndumu virus, complete genome	1	11688	1	40	0.342231	0.00342231	15.8	255	1.20207e-08
NC_017940.1	NC_017940.1 European sheatfish virus, complete genome	1	127732	1	34	0.0266182	0.000266182	23.3	255	1.20207e-08
NC_018264.1	NC_018264.1 Thermoanaerobacterium phage THSA-485A, complete genome	1	41938	1	36	0.085841	0.00085841	23.7	255	1.20207e-08
NC_019443.1	NC_019443.1 Synechococcus phage metaG-MbCM1, complete genome	1	172879	1	35	0.0202454	0.000202454	24	255	1.20207e-08
NC_019495.1	NC_019495.1 Cyprinid herpesvirus 2 strain ST-J1, complete genome	1	290304	1	37	0.0127453	0.000127453	20.8	3	1.20207e-08
NC_019502.1	NC_019502.1 Bacillus phage phIS3501, complete genome	1	44401	1	38	0.0855837	0.000855837	22.9	255	1.20207e-08
NC_019768.1	NC_019768.1 Enterobacteria phage HK106, complete genome	1	41468	1	88	0.212212	0.00212212	23.7	0	1.20207e-08
NC_019929.1	NC_019929.1 Erwinia phage phiEaH2, complete genome	1	243050	1	40	0.0164575	0.000164575	16.7	3	1.20207e-08
NC_020079.1	NC_020079.1 Escherichia phage phAPEC8, complete genome	1	147737	1	30	0.0203064	0.000203064	20.6	1	1.20207e-08
NC_020104.1	NC_020104.1 Acanthamoeba polyphaga moumouvirus, complete genome	1	1021348	1	47	0.00460176	4.60176e-05	20.8	255	1.20207e-08
NC_020487.1	NC_020487.1 Titi monkey adenovirus ECC-2011, complete genome	1	36838	1	28	0.0760085	0.000760085	23.2	1	1.20207e-08
NC_021221.1	NC_021221.1 Fowl adenovirus 5 strain 340, complete genome	1	45781	1	43	0.0939254	0.000939254	24	255	1.20207e-08
NC_021247.1	NC_021247.1 Adoxophyes honmai enomopoxvirus 'L', complete genome	1	228750	1	36	0.0157377	0.000157377	21.2	255	1.20207e-08
NC_021794.1	NC_021794.1 Cellulophaga phage phi18:3, complete genome	1	71443	1	41	0.0573884	0.000573884	17.9	255	1.20207e-08
NC_021799.1	NC_021799.1 Cellulophaga phage phi19:1, complete genome	1	57447	1	34	0.059185	0.00059185	17.8	255	1.20207e-08
NC_021923.1	NC_021923.1 Hemileuca sp. nucleopolyhedrovirus, complete genome	1	140633	1	37	0.0263096	0.000263096	24.2	1	1.20207e-08
NC_022763.1	NC_022763.1 Bacillus phage Spock, complete genome	1	164297	1	31	0.0188683	0.000188683	17.1	255	1.20207e-08
NC_023015.1	NC_023015.1 Hedyotis uncinella yellow mosaic betasatellite isolate VN1, complete genome	1	1348	1	32	2.37389	0.0237389	20.9	255	1.20207e-08
NC_023442.1	NC_023442.1 Buzura suppressaria nucleopolyhedrovirus isolate Hubei, complete genome	1	120420	1	38	0.0315562	0.000315562	26.2	255	1.20207e-08
NC_023587.1	NC_023587.1 Synechococcus phage S-MbCM7, complete genome	1	189311	1	41	0.0216575	0.000216575	19.7	255	1.20207e-08
NC_024450.1	NC_024450.1 Falconid herpesvirus 1 strain S-18, complete genome	1	204054	1	38	0.0186225	0.000186225	22.8	3	1.20207e-08
NC_024692.1	NC_024692.1 Penaeus monodon nudivirus, complete genome	1	119638	1	33	0.0275832	0.000275832	22.5	1	1.20207e-08
NC_024709.1	NC_024709.1 Ball python nidovirus strain 07-53, complete genome	1	33452	1	45	0.134521	0.00134521	24.4	255	1.20207e-08
NC_025453.1	NC_025453.1 Enterococcus phage EFC-1, complete genome	1	40286	1	31	0.0769498	0.000769498	19.3	255	1.20207e-08
NC_025470.1	NC_025470.1 Shewanella sp. phage 1/40, complete genome	1	139004	1	46	0.0330926	0.000330926	19.5	255	1.20207e-08
NC_025678.1	NC_025678.1 Simian adenovirus DM-2014 isolate 23336, complete genome	1	32661	1	37	0.113285	0.00113285	16.9	255	1.20207e-08
NC_026609.1	NC_026609.1 Lactobacillus phage Ldl1, complete genome	1	74806	1	40	0.0534716	0.000534716	22.1	255	1.20207e-08
NC_026618.2	NC_026618.2 Mulberry vein banding virus isolate XCSY-3 segment M, complete sequence	1	4731	1	30	0.634115	0.00634115	15.4	255	1.20207e-08
NC_026924.1	NC_026924.1 Synechococcus phage ACG-2014g isolate Syn7803US105, complete genome	1	174885	1	29	0.0165823	0.000165823	17.2	255	1.20207e-08
NC_027213.1	NC_027213.1 Raccoonpox virus, complete genome	1	214699	1	40	0.0186307	0.000186307	22	255	1.20207e-08
NC_027341.1	NC_027341.1 Lactococcus phage WRP3, complete genome	1	130008	1	37	0.0284598	0.000284598	18.5	255	1.20207e-08
NC_027399.1	NC_027399.1 Klebsiella phage K64-1 DNA, complete genome	1	346602	1	38	0.0109636	0.000109636	16.3	255	1.20207e-08
NC_027915.1	NC_027915.1 Bellflower vein chlorosis virus isolate CT1, complete genome	1	11649	1	30	0.257533	0.00257533	17.4	255	1.20207e-08
NC_028104.1	NC_028104.1 Yellowstone lake mimivirus DNA, complete genome, isolate: 1	1	73689	1	30	0.0407116	0.000407116	17.5	255	1.20207e-08
NC_028478.1	NC_028478.1 Tomato brown rugose fruit virus isolate Tom1-Jo, complete genome	1	6393	1	34	0.531832	0.00531832	21.5	255	1.20207e-08
NC_028491.1	NC_028491.1 Diatraea saccharalis granulovirus, complete genome	1	98392	1	41	0.0416701	0.000416701	23.4	255	1.20207e-08
NC_028686.1	NC_028686.1 Klebsiella phage JD18, complete genome	1	166313	1	32	0.0192408	0.000192408	17.9	0	1.20207e-08
NC_028846.1	NC_028846.1 Mycobacterium phage ShedlockHolmes, complete genome	1	61081	1	36	0.0589381	0.000589381	17.4	3	1.20207e-08
NC_029002.1	NC_029002.1 Microcystis phage MaMV-DC, complete genome	1	169223	1	39	0.0230465	0.000230465	19.6	255	1.20207e-08
NC_029057.1	NC_029057.1 Vibrio phage qdvp001, partial genome	1	134742	1	45	0.0333972	0.000333972	25.4	255	1.20207e-08
NC_029255.1	NC_029255.1 Myotis gammaherpesvirus 8 strain My-HV8/Myotis velifer incautus/USA/FCGHV/2011, partial genome	1	129563	1	46	0.035504	0.00035504	21.7	3	1.20207e-08
NC_029302.1	NC_029302.1 Piscine myocarditis-like virus isolate Golden shiner/PMCLV/USA/MN/2014, complete genome	1	6038	1	46	0.761842	0.00761842	19	255	1.20207e-08
NC_029304.2	NC_029304.2 Cnaphalocrocis medinalis granulovirus strain Enping, complete genome	1	111248	1	35	0.0314612	0.000314612	16.7	255	1.20207e-08
NC_029574.1	NC_029574.1 Pigeonpea sterility mosaic emaravirus 1, segment RNA3, gene for putative nucleocapsid protein, genomic RNA	1	1442	1	45	3.12067	0.0312067	19.8	255	1.20207e-08
NC_029607.1	NC_029607.1 Lake Sarah-associated circular virus-1 isolate LSaCV-1-LSCO-2013, complete sequence	1	2862	1	42	1.46751	0.0146751	22	255	1.20207e-08
NC_029997.2	NC_029997.2 Urbanus proteus nucleopolyhedrovirus isolate Southern Brazil, complete genome	1	105555	1	36	0.0341054	0.000341054	22.2	255	1.20207e-08
NC_030200.1	NC_030200.1 Macaca nemestrina herpesvirus 7, complete genome	1	137448	1	35	0.0254642	0.000254642	23.5	3	1.20207e-08
NC_030697.1	NC_030697.1 Picornavirales Bu-3 gene for polyprotein, complete cds	1	9808	1	45	0.458809	0.00458809	18.7	255	1.20207e-08
NC_030848.1	NC_030848.1 Haloarcula californiae icosahedral virus 1, complete genome	1	31314	1	28	0.0894169	0.000894169	21.2	255	1.20207e-08
NC_030880.1	NC_030880.1 Fusarium poae alternavirus 1 genomic RNA, segment 2, complete sequence	1	2496	1	28	1.12179	0.0112179	16.7	3	1.20207e-08
NC_030932.1	NC_030932.1 Gordonia phage Gsput1, complete genome	1	43505	1	27	0.0620618	0.000620618	23.4	3	1.20207e-08
NC_031096.1	NC_031096.1 Pectobacterium phage PP90, complete genome	1	44570	1	38	0.0852591	0.000852591	19.8	3	1.20207e-08
NC_031109.1	NC_031109.1 Gordonia phage Jumbo, complete genome	1	78302	1	41	0.0523614	0.000523614	16.2	255	1.20207e-08
NC_031290.1	NC_031290.1 Wenzhou Shrimp Virus 1 strain BJDX-5 nucleocapsid protein (N) gene, complete cds	1	898	1	35	3.89755	0.0389755	21.5	1	1.20207e-08
NC_031465.1	NC_031465.1 Golden Marseillevirus, complete genome	1	360610	1	35	0.00970578	9.70578e-05	19.3	255	1.20207e-08
NC_031686.1	NC_031686.1 Corey virus strain UWV, complete genome	1	9220	1	38	0.412148	0.00412148	18.5	255	1.20207e-08
NC_031936.1	NC_031936.1 Gordonia phage GAL1, complete genome	1	49979	1	32	0.0640269	0.000640269	22.2	3	1.20207e-08
NC_032108.1	NC_032108.1 Cedratvirus A11 genome assembly, complete genome: monopartite	1	589068	1	36	0.00611135	6.11135e-05	16.4	255	1.20207e-08
NC_032551.1	NC_032551.1 Beihai picorna-like virus 77 strain BHBei75652 hypothetical protein 1 and hypothetical protein 2 genes, complete cds	1	8729	1	32	0.366594	0.00366594	24	255	1.20207e-08
NC_032806.1	NC_032806.1 Hubei toti-like virus 20 strain CC62244 hypothetical protein 1 and hypothetical protein 2 genes, complete cds	1	7804	1	36	0.461302	0.00461302	20.2	255	1.20207e-08
NC_033012.1	NC_033012.1 Wenling toti-like virus 2 strain WLJQ104148 hypothetical protein 1 and hypothetical protein 2 genes, complete cds	1	8033	1	31	0.385908	0.00385908	23.9	255	1.20207e-08
NC_033039.1	NC_033039.1 Changjiang hepe-like virus 1 strain CJLX30636 replicase and hypothetical protein genes, complete cds	1	10473	1	35	0.334193	0.00334193	15.7	255	1.20207e-08
NC_033176.1	NC_033176.1 Cynomolgus cytomegalovirus isolate 31908, complete genome	1	224064	1	35	0.0156205	0.000156205	25.6	255	1.20207e-08
NC_033436.1	NC_033436.1 Wuchan romanomermis nematode virus 2 strain WCLSXC55347 hypothetical protein 1, hypothetical protein 2, hypothetical protein 3, hypothetical protein 4, and RNA-dependent RNA polymerase genes, complete cds	1	9903	1	64	0.646269	0.00646269	18.7	255	1.20207e-08
NC_033620.1	NC_033620.1 Murine roseolovirus isolate YOK1, complete genome	1	173861	1	50	0.0287586	0.000287586	19.5	3	1.20207e-08
NC_034633.1	NC_034633.1 Wolkberg virus isolate 2562_SA3 segment L RNA-dependent RNA polymerase gene, complete cds	1	6873	1	37	0.538338	0.00538338	20.7	255	1.20207e-08
NC_035469.1	NC_035469.1 NY_014 poxvirus strain 2013, complete genome	1	200223	1	37	0.0184794	0.000184794	22.2	255	1.20207e-08
NC_036594.1	NC_036594.1 Orpheovirus IHUMI-LCC2 genome assembly, complete genome: monopartite	1	1473573	1	36	0.00244304	2.44304e-05	22.3	255	1.20207e-08
NC_037660.1	NC_037660.1 Botrytis cinerea fusarivirus 1, complete genome	1	8448	1	38	0.449811	0.00449811	21.1	3	1.20207e-08
NC_038352.1	NC_038352.1 Torque teno midi virus 5 DNA, complete genome, isolate: MDJHem2	1	3208	1	32	0.997506	0.00997506	19.3	255	1.20207e-08
NC_038369.1	NC_038369.1 Spodoptera littoralis NPV isolate AN1956, complete genome	1	137998	1	36	0.0260873	0.000260873	25.8	255	1.20207e-08
NC_038828.1	NC_038828.1 Heterobasidion RNA virus 1 isolate HetRV1-ab1 putative coat protein gene, complete cds	1	1866	1	36	1.92926	0.0192926	20.4	255	1.20207e-08
NC_038839.1	NC_038839.1 Heterobasidion partitivirus 2 isolate HetRV2-pa1 putative RNA-dependent RNA polymerase gene, complete cds	1	2290	1	33	1.44105	0.0144105	16.4	255	1.20207e-08
NC_038858.1	NC_038858.1 FBR murine osteosarcoma, complete proviral sequence integrated in Rattus norvegicus genome	1	3811	1	47	1.23327	0.0123327	22.8	3	1.20207e-08
NC_038882.1	NC_038882.1 Hepatitis C virus (isolate H77) genotype 1, complete cds	1	9599	1	30	0.312533	0.00312533	18.8	3	1.20207e-08
NC_038922.1	NC_038922.1 Avian sarcoma virus CT10 genomic sequence	1	2428	1	112	4.61285	0.0461285	19.1	255	1.20207e-08
NC_040308.1	NC_040308.1 Sewage-associated circular DNA virus-13 isolate SaCV-13_NZ-BS4044-2012, complete genome	1	3533	1	32	0.905746	0.00905746	23.1	1	1.20207e-08
NC_040316.1	NC_040316.1 Chicken stool associated circular virus 1 strain RS/BR/2015/1R, complete genome	1	3173	1	52	1.63883	0.0163883	23	255	1.20207e-08
NC_040366.1	NC_040366.1 Fire ant associated circular virus 1 isolate FL_I0178_C2, complete sequence	1	3226	1	30	0.929944	0.00929944	25.6	255	1.20207e-08
NC_040615.1	NC_040615.1 Eptesicus fuscus gammaherpesvirus, complete genome	1	166748	1	33	0.0197903	0.000197903	22	255	1.20207e-08
NC_040771.1	NC_040771.1 Tunis virus strain Brest/Ar/T2756 segment M, complete sequence	1	4806	1	31	0.645027	0.00645027	18.6	255	1.20207e-08
NC_040818.1	NC_040818.1 Leptonychotes weddellii papillomavirus 6 isolate 17495, complete genome	1	7658	1	40	0.52233	0.0052233	19.1	3	1.20207e-08
NC_041831.1	NC_041831.1 Campylobacter phage vB_CcoM-IBB_35 clone Contig3, complete sequence	1	27985	1	45	0.1608	0.001608	17.4	1	1.20207e-08
NC_041834.1	NC_041834.1 Campylobacter phage vB_CcoM-IBB_35 clone Contig5, complete sequence	1	24608	1	38	0.154421	0.00154421	19.2	255	1.20207e-08
NC_041878.1	NC_041878.1 Pectobacterium phage CBB, complete genome	1	378379	1	37	0.00977856	9.77856e-05	26.1	3	1.20207e-08
NC_041917.1	NC_041917.1 Serratia phage BF, complete genome	1	357154	1	37	0.0103597	0.000103597	22.8	3	1.20207e-08
NC_042013.1	NC_042013.1 Agrobacterium phage Atu_ph07, complete genome	1	490380	1	38	0.00774909	7.74909e-05	22	255	1.20207e-08
NC_042067.1	NC_042067.1 Citrobacter phage CF1 ERZ-2017, complete genome	1	171911	1	40	0.0232679	0.000232679	19.1	3	1.20207e-08
NC_042095.1	NC_042095.1 Vibrio phage Thalassa, complete genome	1	128602	1	76	0.0590971	0.000590971	25.5	0	1.20207e-08
NC_042099.1	NC_042099.1 Microbacterium phage Dismas, complete genome	1	41593	1	40	0.09617	0.0009617	26.2	255	1.20207e-08
NC_042343.1	NC_042343.1 Pseudomonas phage PaP4, complete genome	1	43895	1	36	0.0820139	0.000820139	20	1	1.20207e-08
NC_043054.1	NC_043054.1 Bubaline alphaherpesvirus 1 strain b6, complete genome	1	137452	1	42	0.0305561	0.000305561	18.3	0	1.20207e-08
NC_043223.1	NC_043223.1 Senegalvirus SSV-A contig6 genomic sequence	1	131580	1	34	0.0258398	0.000258398	18.4	1	1.20207e-08
NC_043317.1	NC_043317.1 Diolcogaster facetosa bracovirus segment 10, complete sequence	1	50693	1	34	0.0670704	0.000670704	19.1	255	1.20207e-08
NC_043325.1	NC_043325.1 Diolcogaster facetosa bracovirus segment 2, complete sequence	1	35842	1	63	0.175771	0.00175771	26	3	1.20207e-08
NC_043326.1	NC_043326.1 Diolcogaster facetosa bracovirus segment 5, complete sequence	1	41240	1	50	0.121242	0.00121242	19	3	1.20207e-08
NC_043329.1	NC_043329.1 Diolcogaster facetosa bracovirus segment 29, complete sequence	1	12859	1	69	0.536589	0.00536589	23.3	255	1.20207e-08
NC_043393.1	NC_043393.1 Heterobasidion annosum P-type partitivirus putative RNA dependent RNA polymerase gene, complete cds	1	2325	1	42	1.80645	0.0180645	21.4	255	1.20207e-08
NC_043402.1	NC_043402.1 Trocara virus non structural polyprotein gene, partial cds; and structural polyprotein gene, complete cds	1	12052	1	35	0.290408	0.00290408	23.1	255	1.20207e-08
NC_043404.1	NC_043404.1 Avian myeloblastosis virus RNA-dependent DNA polymerase gene, partial cds; transforming protein gene, complete cds; and long terminal repeat, complete sequence	1	1928	1	71	3.68257	0.0368257	19.7	255	1.20207e-08
NC_043530.1	NC_043530.1 Mythimna unipuncta nucleopolyhedrovirus strain #7, complete genome	1	148482	1	37	0.0249188	0.000249188	21.8	255	1.20207e-08
NC_043566.1	NC_043566.1 Anhembi virus strain SPAr2984 nucleocapsid protein gene, complete cds	1	1034	1	38	3.67505	0.0367505	16.3	255	1.20207e-08
NC_046963.1	NC_046963.1 Guangdong red-banded snake torovirus strain LPSF30546 1ab protein, spike protein, hypothetical protein, and putative glycoprotein genes, complete cds	1	30859	1	32	0.103697	0.00103697	20.1	255	1.20207e-08
NC_047713.1	NC_047713.1 Synechococcus phage ACG-2014f_Syn7803C8, complete genome	1	223270	1	40	0.0179155	0.000179155	20.8	255	1.20207e-08
NC_047733.1	NC_047733.1 Synechococcus phage S-RIM8 isolate RW_22_0300, complete genome	1	171216	1	61	0.0356275	0.000356275	23	1	1.20207e-08
NC_047957.1	NC_047957.1 Pseudomonas phage Alpheus, complete genome	1	45756	1	36	0.0786782	0.000786782	17.4	255	1.20207e-08
NC_047958.1	NC_047958.1 Burkholderia phage vB_BmuP_KL4, complete genome	1	42250	1	43	0.101775	0.00101775	16.3	255	1.20207e-08
NC_047974.1	NC_047974.1 Rhodococcus phage Jace, complete genome	1	53912	1	32	0.059356	0.00059356	19.5	255	1.20207e-08
NC_047991.1	NC_047991.1 Gordonia phage Trine, complete genome	1	43758	1	33	0.0754148	0.000754148	26	255	1.20207e-08
NC_047992.1	NC_047992.1 Microbacterium phage Zeta1847, complete genome	1	47921	1	34	0.0709501	0.000709501	23.9	255	1.20207e-08
NC_048047.1	NC_048047.1 Caulobacter phage CcrBL9, complete genome	1	322272	1	41	0.0127222	0.000127222	22	0	1.20207e-08
NC_048053.1	NC_048053.1 Dickeya phage vB_DsoM_JA29, complete genome	1	253323	1	32	0.0126321	0.000126321	20.8	3	1.20207e-08
NC_048078.1	NC_048078.1 Escherichia phage N30, complete genome	1	39266	1	84	0.213926	0.00213926	23.5	1	1.20207e-08
NC_048087.1	NC_048087.1 Enterococcus phage EfV12-phi1, complete genome	1	152770	1	34	0.0222557	0.000222557	19.8	255	1.20207e-08
NC_048116.1	NC_048116.1 Pectobacterium phage Clickz, complete genome	1	43310	1	54	0.124683	0.00124683	19.5	255	1.20207e-08
NC_048170.1	NC_048170.1 Escherichia phage vB_EcoM_Goslar, complete genome	1	237307	1	31	0.0130632	0.000130632	19.7	255	1.20207e-08
NC_048645.1	NC_048645.1 Cronobacter phage vB_CsaM_leB, complete genome	1	177907	1	35	0.0196732	0.000196732	23.1	3	1.20207e-08
NC_048674.1	NC_048674.1 Aeromonas phage AS-sw, partial genome	1	230024	1	41	0.0178242	0.000178242	24.7	3	1.20207e-08
NC_048731.1	NC_048731.1 Escherichia phage fp01, complete genome	1	109515	1	34	0.031046	0.00031046	17.1	255	1.20207e-08
NC_048772.1	NC_048772.1 Aeromonas phage 4_L372XY, complete genome	1	124279	1	44	0.0354042	0.000354042	17.9	1	1.20207e-08
NC_049343.1	NC_049343.1 Escherichia phage 500465-2, complete genome	1	33041	1	41	0.124088	0.00124088	25.6	255	1.20207e-08
NC_049448.1	NC_049448.1 Klebsiella phage ST437-OXA245phi4.1, complete genome	1	39642	1	38	0.0958579	0.000958579	21.4	0	1.20207e-08
NC_049453.1	NC_049453.1 Klebsiella phage ST13-OXA48phi12.1, complete genome	1	39086	1	88	0.225145	0.00225145	22.7	3	1.20207e-08
NC_049857.1	NC_049857.1 Lactococcus phage P1048, complete genome	1	123023	1	37	0.0300757	0.000300757	19.5	255	1.20207e-08
NC_049919.1	NC_049919.1 Escherichia phage SH2026Stx1, complete genome	1	61564	1	101	0.164057	0.00164057	22.8	3	1.20207e-08
NC_049930.1	NC_049930.1 Enterococcus phage vB_EfaP_Zip, complete genome	1	18742	1	37	0.197418	0.00197418	21	255	1.20207e-08
NC_049977.1	NC_049977.1 Bacteroides phage crAss001, complete genome	1	102679	1	28	0.0272695	0.000272695	16.3	255	1.20207e-08
NC_053505.1	NC_053505.1 Mycobacterium phage Krypton555, complete genome	1	76075	1	50	0.0657246	0.000657246	21	255	1.20207e-08
NC_054723.1	NC_054723.1 Gordonia phage Pupper, complete genome	1	150830	1	46	0.0304979	0.000304979	18	255	1.20207e-08
NC_054891.1	NC_054891.1 Ralstonia phage Anchaing, complete genome	1	43597	1	38	0.087162	0.00087162	20.3	255	1.20207e-08
NC_054980.1	NC_054980.1 Staphylococcus phage Henu2, complete genome	1	43513	1	40	0.0919266	0.000919266	18.4	3	1.20207e-08
NC_055135.1	NC_055135.1 Retroperitoneal fibromatosis-associated herpesvirus isolate RFHVMnM78114, complete genome	1	127320	1	50	0.0392711	0.000392711	26.5	3	1.20207e-08
NC_055139.1	NC_055139.1 Harp seal herpesvirus isolate FMV04-1493874, partial genome	1	117276	1	33	0.0281387	0.000281387	25	255	1.20207e-08
NC_055229.1	NC_055229.1 Eastern grey kangaroopox virus strain Sunshine Coast, complete genome	1	167359	1	41	0.0244982	0.000244982	22	255	1.20207e-08
NC_055230.1	NC_055230.1 Akhmeta virus isolate Akhmeta_2013-88, complete genome	1	221923	1	37	0.0166724	0.000166724	20.1	0	1.20207e-08
NC_055235.1	NC_055235.1 Baboon cytomegalovirus OCOM4-37, complete genome, *** SEQUENCING IN PROGRESS ***, 22 unordered pieces	1	170275	1	43	0.0252533	0.000252533	24.2	255	1.20207e-08
NC_055359.1	NC_055359.1 Odrenisrou virus segment M, complete sequence	1	4016	1	48	1.19522	0.0119522	20.4	255	1.20207e-08
NC_055426.1	NC_055426.1 Tacheng Tick Virus 2 strain TC252 nucleocapsid protein (N) gene, complete cds	1	2185	1	34	1.55606	0.0155606	17.9	3	1.20207e-08
NC_055453.1	NC_055453.1 Hyposidra talaca NPV, complete genome	1	139089	1	31	0.0222879	0.000222879	18.4	255	1.20207e-08
NC_055555.1	NC_055555.1 Phascolarctid gammaherpesvirus 1 strain 36M/11, partial genome	1	116729	1	41	0.0351241	0.000351241	16.7	255	1.20207e-08
NC_055639.1	NC_055639.1 Bern perch virus strain BEPV CH17 segment S, complete sequence	1	2435	1	32	1.31417	0.0131417	20.6	255	1.20207e-08
NC_055732.1	NC_055732.1 Gordonia phage Patio, complete genome	1	66251	1	32	0.0483012	0.000483012	20.1	3	1.20207e-08
NC_055734.1	NC_055734.1 Shigella phage phi25-307, complete genome	1	167544	1	38	0.0226806	0.000226806	19.9	0	1.20207e-08
NC_055756.1	NC_055756.1 CrAssphage sp. isolate ctcc615, complete genome	1	90023	1	34	0.0377681	0.000377681	20.9	255	1.20207e-08
NC_055879.1	NC_055879.1 CrAssphage cr110_1, complete genome	1	89781	1	44	0.0490081	0.000490081	18.8	255	1.20207e-08
NC_061448.1	NC_061448.1 Erwinia phage pEa_SNUABM_1, complete genome	1	266939	1	37	0.0138608	0.000138608	16	255	1.20207e-08
NC_061451.1	NC_061451.1 Erwinia phage pEa_SNUABM_7, complete genome	1	265635	1	35	0.013176	0.00013176	19.3	255	1.20207e-08
NC_062778.1	NC_062778.1 Uncultured phage cr17_1, complete genome	1	91714	1	36	0.0392525	0.000392525	25.8	255	1.20207e-08
NC_070664.1	NC_070664.1 Streptococcus phage CHPC1062, complete genome	1	40037	1	42	0.104903	0.00104903	17.1	255	1.20207e-08
NC_070779.1	NC_070779.1 UNVERIFIED: Salmonella phage KM16, complete genome	1	170126	1	39	0.0229242	0.000229242	24.1	255	1.20207e-08
NC_070848.1	NC_070848.1 Vibrio phage BUCT194, complete genome	1	73099	1	43	0.0588243	0.000588243	21.4	255	1.20207e-08
NC_070858.1	NC_070858.1 Stenotrophomonas phage C121, complete genome	1	73045	1	45	0.0616059	0.000616059	25.3	255	1.20207e-08
NC_070957.1	NC_070957.1 Aeromonas phage D3, complete genome	1	262372	1	60	0.0228683	0.000228683	25.2	1	1.20207e-08
NC_070960.1	NC_070960.1 Synechococcus phage S-H9-2, complete genome	1	187320	1	59	0.0314969	0.000314969	19.1	1	1.20207e-08
NC_070962.1	NC_070962.1 Synechococcus phage S-SCSM1, complete genome	1	228827	1	120	0.0524414	0.000524414	21.7	255	1.20207e-08
NC_070989.1	NC_070989.1 Escherichia phage vB_EcoP-CHD5UKE1, complete genome	1	77359	1	36	0.0465363	0.000465363	20.3	255	1.20207e-08
NC_071039.1	NC_071039.1 Pseudomonas phage vB_PaeM_PA5oct, complete genome	1	286783	1	35	0.0122043	0.000122043	18.7	255	1.20207e-08
NC_071040.1	NC_071040.1 Bacillus phage PBC2, complete genome	1	168689	1	35	0.0207482	0.000207482	17.9	255	1.20207e-08
NC_071050.1	NC_071050.1 Bacillus phage vB_BsuS_PJN02, complete genome	1	165868	1	30	0.0180867	0.000180867	18.9	255	1.20207e-08
NC_000898.1	NC_000898.1 Human herpesvirus 6B, complete genome	1	162114	2	47	0.0289919	0.000481143	23.6	3	2.40413e-08
NC_001493.2	NC_001493.2 Ictalurid herpesvirus 1 strain Auburn 1, complete genome	1	134226	2	103	0.0767363	0.000767363	21.2	3	2.40413e-08
NC_001604.1	NC_001604.1 Enterobacteria phage T7, complete genome	1	39937	2	85	0.212835	0.00212835	24.5	129	2.40413e-08
NC_001650.2	NC_001650.2 Equid herpesvirus 2 strain 86/67, complete genome	1	184439	2	55	0.0298202	0.000504232	22.9	129	2.40413e-08
NC_001782.1	NC_001782.1 Saccharomyces cerevisiae killer virus M1, complete genome	1	1801	2	86	4.77512	0.0477512	19	255	2.40413e-08
NC_001798.2	NC_001798.2 Human herpesvirus 2 strain HG52, complete genome	1	154675	2	75	0.0484888	0.000484888	23.1	3	2.40413e-08
NC_001806.2	NC_001806.2 Human herpesvirus 1 strain 17, complete genome	1	152222	2	70	0.0459855	0.000459855	20.6	129	2.40413e-08
NC_002169.1	NC_002169.1 Spodoptera exigua nucleopolyhedrovirus complete genome	1	135611	2	58	0.0427694	0.000427694	19.4	128	2.40413e-08
NC_004105.1	NC_004105.1 Ectromelia virus, complete genome	1	209771	2	83	0.039567	0.00039567	18.4	255	2.40413e-08
NC_007001.1	NC_007001.1 Cassia yellow blotch virus RNA3, complete sequence	1	2091	2	51	2.43902	0.0406504	19.7	128	2.40413e-08
NC_007346.1	NC_007346.1 Emiliania huxleyi virus 86, complete genome	1	407339	2	82	0.0201307	0.000201307	20	255	2.40413e-08
NC_007646.1	NC_007646.1 Ovine herpesvirus 2 strain BJ1035, complete genome	1	135135	2	93	0.0688201	0.000688201	23	128	2.40413e-08
NC_008265.1	NC_008265.1 Clostridium phage phiSM101, complete genome	1	38092	2	33	0.0866324	0.00173265	21.3	255	2.40413e-08
NC_008361.1	NC_008361.1 Spodoptera frugiperda ascovirus 1a complete genome	1	156922	2	76	0.0484317	0.00049069	21.6	255	2.40413e-08
NC_009424.5	NC_009424.5 Woolly monkey sarcoma virus	1	5779	2	39	0.674857	0.0134971	24.1	255	2.40413e-08
NC_009899.1	NC_009899.1 Paramecium bursaria Chlorella virus AR158, complete genome	1	344691	2	75	0.0217586	0.000217586	20.5	2	2.40413e-08
NC_012703.1	NC_012703.1 Nyamanini virus, complete genome	1	11631	2	33	0.283725	0.00567449	20.9	255	2.40413e-08
NC_014637.1	NC_014637.1 Cafeteria roenbergensis virus BV-PW1, complete genome	1	617453	2	74	0.0119847	0.000119847	20.1	129	2.40413e-08
NC_015323.1	NC_015323.1 Fowl adenovirus C, complete genome	1	45667	2	38	0.0832111	0.00166422	19.5	255	2.40413e-08
NC_016448.1	NC_016448.1 Saimiriine herpesvirus 4 strain SqSHV, complete genome	1	196691	2	84	0.0427066	0.000427066	22.2	3	2.40413e-08
NC_016924.1	NC_016924.1 Cotia virus SPAn232, complete genome	1	185139	2	85	0.0459115	0.000459115	21	128	2.40413e-08
NC_019401.1	NC_019401.1 Cronobacter phage vB_CsaM_GAP32, complete genome	1	358663	2	71	0.0197957	0.000197957	20.1	255	2.40413e-08
NC_023719.1	NC_023719.1 Bacillus phage G, complete genome	1	497513	2	71	0.014271	0.00014271	20.5	255	2.40413e-08
NC_024451.1	NC_024451.1 Armadillidium vulgare iridescent virus complete genome	1	220222	2	80	0.036327	0.00036327	20.8	255	2.40413e-08
NC_027016.1	NC_027016.1 Papio ursinus cytomegalovirus isolate OCOM4-52, complete genome	1	226084	2	70	0.0309619	0.000309619	20.7	128	2.40413e-08
NC_027120.1	NC_027120.1 Lactococcus phage 1358, complete sequence	1	36892	2	51	0.138241	0.00276483	22.7	255	2.40413e-08
NC_027923.1	NC_027923.1 Perigonia lusca single nucleopolyhedrovirus, complete genome	1	132831	2	71	0.0534514	0.000534514	20	129	2.40413e-08
NC_028094.1	NC_028094.1 Chrysochromulina ericina virus isolate CeV-01B, complete genome	1	473558	2	76	0.0160487	0.000160487	20.6	128	2.40413e-08
NC_028827.1	NC_028827.1 Streptomyces phage Lannister, complete genome	1	50165	2	36	0.0717632	0.0013954	22.8	255	2.40413e-08
NC_028890.1	NC_028890.1 Bacillus phage TsarBomba, complete genome	1	162486	2	42	0.0258484	0.000400034	22.3	2	2.40413e-08
NC_029027.1	NC_029027.1 Sulfolobales virus YNP1 strain SYV1, complete genome	1	40860	2	38	0.0930005	0.00186001	25.2	3	2.40413e-08
NC_030230.1	NC_030230.1 Tokyovirus A1 DNA, nearly complete genome	1	372707	2	71	0.0190498	0.000190498	18.9	255	2.40413e-08
NC_032001.1	NC_032001.1 Only Syngen Nebraska virus 5, complete genome	1	327147	2	80	0.0244538	0.000244538	20	255	2.40413e-08
NC_033423.1	NC_033423.1 Lymphocystis disease virus Sa isolate SA9, complete genome	1	208501	2	35	0.0167865	0.000316545	19.7	255	2.40413e-08
NC_034446.1	NC_034446.1 Ateline alphaherpesvirus 1 isolate Lennette, complete genome	1	147346	2	90	0.0610807	0.000610807	21.6	128	2.40413e-08
NC_034557.1	NC_034557.1 Imjin virus segment M glycoprotein gene, complete cds	1	3649	2	40	1.09619	0.017265	20.7	255	2.40413e-08
NC_035117.1	NC_035117.1 Common bottlenose dolphin gammaherpesvirus 1 strain Sarasota, complete genome	1	167212	2	82	0.0490395	0.000490395	21.2	255	2.40413e-08
NC_035797.1	NC_035797.1 Squirrelpox virus Berlin_2015, complete genome	1	142974	2	75	0.0524571	0.000524571	19.2	128	2.40413e-08
NC_038754.1	NC_038754.1 Maize stripe virus RNA 3 nonstructural protein (NS-3) and nucleocapsid protein (N) genes, complete cds	1	2357	2	49	2.07891	0.0377599	19.4	255	2.40413e-08
NC_040625.1	NC_040625.1 Rhynchobatus djiddensis adomavirus 1 isolate UGA1, complete genome	1	21527	2	72	0.334464	0.00501696	23.5	2	2.40413e-08
NC_043176.1	NC_043176.1 Oxbow virus strain Ng1453 glycoprotein gene, complete cds	1	3643	2	41	1.12545	0.0214109	19.6	255	2.40413e-08
NC_044952.1	NC_044952.1 African swine fever virus isolate Pretorisuskop/96/4, complete genome	1	190324	2	36	0.0189151	0.000378302	24.2	255	2.40413e-08
NC_048048.2	NC_048048.2 Caulobacter phage CcrSC, complete genome	1	317489	2	90	0.0283474	0.000283474	22.6	129	2.40413e-08
NC_048163.1	NC_048163.1 Phage NC-A, complete genome	1	39536	2	36	0.0910563	0.00182113	24.1	0	2.40413e-08
NC_049856.1	NC_049856.1 Lactococcus phage AM4, complete genome	1	132949	2	47	0.0353519	0.000646865	21.2	255	2.40413e-08
NC_051624.1	NC_051624.1 Mycobacterium phage Nibb, complete genome	1	62293	2	30	0.0481595	0.00096319	22.9	255	2.40413e-08
NC_054788.1	NC_054788.1 Mycobacterium phage SWU2, complete genome	1	50013	2	27	0.053986	0.00107972	22.4	255	2.40413e-08
NC_055412.1	NC_055412.1 Tomato yellow ring virus strain TYRV-t non-structural protein (NS) and nucleocapsid protein (N) genes, complete cds	1	3061	2	40	1.30676	0.0261352	19.4	255	2.40413e-08
NC_055554.1	NC_055554.1 Vombatid gammaherpesvirus 1 strain V3187/11, partial genome	1	109717	2	78	0.071092	0.00071092	19.4	128	2.40413e-08
NC_055833.1	NC_055833.1 Enterococcus phage nattely, complete genome	1	85669	2	70	0.0817098	0.000817098	21.4	255	2.40413e-08
NC_063268.1	NC_063268.1 Bovine herpesvirus type 1.1 isolate NVSL challenge 97-11, complete genome	1	134896	2	66	0.0489266	0.000489266	22.7	129	2.40413e-08
NC_071049.1	NC_071049.1 Bacillus phage vB_BcoS-136, complete genome	1	160590	2	70	0.0435893	0.000435893	19.7	255	2.40413e-08
NC_002577.1	NC_002577.1 Gallid herpesvirus 3, complete genome	1	164270	3	62	0.0377427	0.000553966	21.5	3	3.6062e-08
NC_003084.1	NC_003084.1 Culex nigripalpus NPV, complete genome	1	108252	3	80	0.0739016	0.00115471	22.9	255	3.6062e-08
NC_003315.1	NC_003315.1 Haemophilus phage HP2, complete genome	1	31508	3	82	0.260251	0.00612543	22.8	3	3.6062e-08
NC_006151.1	NC_006151.1 Suid herpesvirus 1, complete genome	1	143461	3	86	0.0599466	0.000683112	22.7	3	3.6062e-08
NC_006560.1	NC_006560.1 Cercopithecine herpesvirus 2, complete genome	1	150715	3	102	0.0676774	0.000676774	21.9	3	3.6062e-08
NC_009127.1	NC_009127.1 Cyprinid herpesvirus 3, complete genome	1	295146	3	128	0.0433684	0.000433684	19.6	87	3.6062e-08
NC_009503.1	NC_009503.1 Spodoptera litura granulovirus, complete genome	1	124121	3	36	0.029004	0.000854005	17.1	3	3.6062e-08
NC_020231.1	NC_020231.1 Caviid herpesvirus 2 strain 21222, complete genome	1	233501	3	104	0.0445394	0.000578156	23.4	3	3.6062e-08
NC_022615.1	NC_022615.1 Dill cryptic virus 1 isolate IPP_hortorum segment 2, complete sequence	1	1837	3	65	3.53838	0.0805661	18.3	171	3.6062e-08
NC_028461.1	NC_028461.1 Epizootic haematopoietic necrosis virus, complete genome	1	127011	3	45	0.03543	0.0010629	24.9	1	3.6062e-08
NC_043307.1	NC_043307.1 Diolcogaster facetosa bracovirus segment 11, complete sequence	1	29631	3	65	0.219365	0.00533225	22.4	87	3.6062e-08
NC_047744.1	NC_047744.1 Bacillus phage Bp8p-T, complete genome	1	151419	3	40	0.0264168	0.000792503	23.8	3	3.6062e-08
NC_048761.1	NC_048761.1 Microbacterium phage Akoni, complete genome	1	54307	3	36	0.0662898	0.00198869	22.1	255	3.6062e-08
NC_049383.1	NC_049383.1 Tenacibaculum phage pT24 DNA, complete genome	1	234670	3	42	0.0178975	0.000494311	18	255	3.6062e-08
NC_051629.1	NC_051629.1 Mycobacterium phage Yuna, complete genome	1	62192	3	31	0.0498456	0.00144713	18.9	255	3.6062e-08
NC_055299.1	NC_055299.1 Alstroemeria necrotic streak virus isolate San_Vicente3 segment S, complete sequence	1	3113	3	102	3.27658	0.0391905	17.9	255	3.6062e-08
NC_055467.1	NC_055467.1 Cyclophragma undans nucleopolyhedrovirus isolate Whiov, complete genome	1	142900	3	109	0.0762771	0.000762771	21.2	255	3.6062e-08
NC_055826.1	NC_055826.1 Bacteriophage DSS3_VP1, complete genome	1	75087	3	65	0.0865662	0.00227736	25.1	171	3.6062e-08
NC_061441.1	NC_061441.1 Erwinia phage pEa_SNUABM_16, complete genome	1	266838	3	44	0.0164894	0.000487187	24.6	170	3.6062e-08
NC_001987.1	NC_001987.1 Ateline herpesvirus 3 complete genome	1	108409	4	107	0.0987003	0.00169728	20.1	2	4.80826e-08
NC_005038.1	NC_005038.1 Adoxophyes orana granulovirus, complete genome	1	99657	4	36	0.0361239	0.00141485	19.5	255	4.80826e-08
NC_005881.2	NC_005881.2 Ostreid herpesvirus 1, complete genome	1	207439	4	100	0.0482069	0.000679718	17.9	129	4.80826e-08
NC_008925.1	NC_008925.1 Glypta fumiferanae ichnovirus segment C22, complete sequence	1	3821	4	54	1.41324	0.0484166	23.4	2.5	4.80826e-08
NC_010739.1	NC_010739.1 Ursus maritimus papillomavirus 1, complete genome	1	7582	4	45	0.593511	0.021894	25.2	255	4.80826e-08
NC_011421.1	NC_011421.1 Bacillus phage SPO1, complete genome	1	132562	4	134	0.101085	0.0012447	18.5	255	4.80826e-08
NC_016072.1	NC_016072.1 Megavirus chiliensis, complete genome	1	1259197	4	157	0.0124683	0.000124683	19.9	255	4.80826e-08
NC_020474.2	NC_020474.2 Elephantid herpesvirus 1, complete genome	1	180421	4	118	0.0654026	0.000864644	24.4	255	4.80826e-08
NC_023423.1	NC_023423.1 Pithovirus sibericum isolate P1084-T, complete genome	1	610033	4	153	0.0250806	0.000250806	21.7	192	4.80826e-08
NC_023639.1	NC_023639.1 Mimivirus terra2 genome	1	1168989	4	124	0.0106075	0.000136015	21	255	4.80826e-08
NC_028099.1	NC_028099.1 Felis catus gammaherpesvirus 1 isolate 31286, complete genome	1	122522	4	66	0.0538679	0.00146096	21.6	1.25	4.80826e-08
NC_028379.1	NC_028379.1 Elephant endotheliotropic herpesvirus 4 isolate North American NAP69, complete genome	1	205896	4	108	0.0524537	0.000670241	25.2	128	4.80826e-08
NC_034383.1	NC_034383.1 Pacmanvirus A23 genome assembly, complete genome: monopartite	1	395405	4	64	0.0161859	0.000313603	21.6	192	4.80826e-08
NC_038332.1	NC_038332.1 Fowl adenovirus 6 strain CR119, complete genome	1	43810	4	64	0.146085	0.00333257	23.5	192	4.80826e-08
NC_040536.1	NC_040536.1 Esparto virus isolate SRR3939042_Esparto_2012, complete genome	1	183261	4	129	0.0703914	0.000703914	19.6	192	4.80826e-08
NC_047818.1	NC_047818.1 Klebsiella phage 4 LV-2017, complete genome	1	33540	4	68	0.202743	0.00784138	22.4	255	4.80826e-08
NC_001506.1	NC_001506.1 Murine osteosarcoma virus, complete genome	1	3811	5	135	3.54238	0.0692732	21.4	3	6.01033e-08
NC_004102.1	NC_004102.1 Hepatitis C virus genotype 1, complete genome	1	9646	5	84	0.870827	0.0305826	19.8	205	6.01033e-08
NC_004812.1	NC_004812.1 Macacine herpesvirus 1, complete genome	1	156789	5	82	0.0522996	0.00112253	21.2	154	6.01033e-08
NC_005261.3	NC_005261.3 Bovine herpesvirus 5 strain SV507/99, complete genome	1	138390	5	133	0.0961052	0.00114893	21.1	104	6.01033e-08
NC_008962.1	NC_008962.1 Hyposoter fugitivus ichnovirus segment B5, complete sequence	1	3385	5	78	2.30428	0.076514	24.4	52	6.01033e-08
NC_009823.1	NC_009823.1 Hepatitis C virus genotype 2, complete genome	1	9711	5	84	0.864998	0.025744	18.3	154	6.01033e-08
NC_022563.1	NC_022563.1 Squirrel poxvirus strain Red squirrel UK complete genome	1	148803	5	111	0.0745953	0.00117605	23.4	255	6.01033e-08
NC_028091.1	NC_028091.1 Ostreococcus lucimarinus virus 2 isolate Olv2, complete genome	1	196300	5	59	0.030056	0.00125828	21	2.2	6.01033e-08
NC_043520.1	NC_043520.1 Lonomia obliqua multiple nucleopolyhedrovirus isolate SP/2000, complete genome	1	120023	5	90	0.0749856	0.00150804	20.5	255	6.01033e-08
NC_044937.1	NC_044937.1 Paramecium bursaria Chlorella virus CVA-1, partial genome	1	326592	5	152	0.0465413	0.000805286	25	205	6.01033e-08
NC_048804.1	NC_048804.1 Stenotrophomonas phage Mendera, complete genome	1	159961	5	97	0.0606398	0.00171292	23.8	103	6.01033e-08
NC_000852.5	NC_000852.5 Paramecium bursaria Chlorella virus 1, complete genome	1	330611	6	71	0.0214754	0.00107377	19.8	44.3	7.2124e-08
NC_001407.1	NC_001407.1 Rous sarcoma virus, complete genome	1	9392	6	203	2.16141	0.0392888	22.9	129	7.2124e-08
NC_001731.1	NC_001731.1 Molluscum contagiosum virus subtype 1, complete genome	1	190289	6	222	0.116665	0.00143992	21.9	128	7.2124e-08
NC_002794.1	NC_002794.1 Tupaiid herpesvirus 1, complete genome	1	195859	6	237	0.121005	0.00121005	19.9	213	7.2124e-08
NC_008094.1	NC_008094.1 Y73 sarcoma virus, complete genome	1	5188	6	359	6.91981	0.122205	22.7	45	7.2124e-08
NC_008913.1	NC_008913.1 Glypta fumiferanae ichnovirus segment C10, complete sequence	1	3157	6	59	1.86886	0.0814064	22.6	43.5	7.2124e-08
NC_034266.1	NC_034266.1 Columbid alphaherpesvirus 1 strain HLJ, complete genome	1	204237	6	29	0.0141992	0.000851951	22.6	1.67	7.2124e-08
NC_005856.1	NC_005856.1 Enterobacteria phage P1, complete genome	1	94800	7	712	0.751055	0.0126793	20.7	255	8.41446e-08
NC_024697.1	NC_024697.1 Aureococcus anophagefferens virus isolate BtV-01, complete genome	1	370920	7	217	0.0585032	0.000940904	24	147	8.41446e-08
NC_026922.1	NC_026922.1 Lambdina fiscellaria nucleopolyhedrovirus isolate GR15, complete genome	1	157977	7	66	0.0417782	0.00143059	24.7	255	8.41446e-08
NC_015279.1	NC_015279.1 Synechococcus phage S-SM2, complete genome	1	190789	8	73	0.0382622	0.00306097	24.2	33.5	9.61653e-08
NC_019491.1	NC_019491.1 Cyprinid herpesvirus 1 strain NG-J1, complete genome	1	291144	8	165	0.056673	0.00112659	22.2	224	9.61653e-08
NC_019528.1	NC_019528.1 Aeromonas phage phiAS7, complete genome	1	41572	8	42	0.10103	0.00791398	22.9	255	9.61653e-08
NC_027925.1	NC_027925.1 Apis mellifera filamentous virus isolate CH-CO5, partial genome	1	496396	8	162	0.0326352	0.000606371	22.8	255	9.61653e-08
NC_070898.1	NC_070898.1 Streptococcus phage SW22, complete genome	1	31738	8	50	0.15754	0.0112168	22.5	160	9.61653e-08
NC_002687.1	NC_002687.1 Ectocarpus siliculosus virus 1, complete genome	1	335593	9	235	0.0700253	0.00100419	22	198	1.08186e-07
NC_049454.1	NC_049454.1 Klebsiella phage ST15-OXA48phi14.1, complete genome	1	33839	9	182	0.537841	0.0219274	23.4	1	1.08186e-07
NC_049951.1	NC_049951.1 Enterobacteria phage O276, complete genome	1	41969	9	308	0.733875	0.0162501	24.2	0	1.08186e-07
NC_043235.1	NC_043235.1 Paramecium bursaria Chlorella virus NYs1, partial genome	1	348463	10	59	0.0169315	0.00141765	22.3	52.2	1.20207e-07
NC_070920.1	NC_070920.1 Shewanella phage vB_SspM_M16-3, complete genome	1	40166	10	381	0.948563	0.022656	21.5	255	1.20207e-07
NC_024382.1	NC_024382.1 Alcelaphine herpesvirus 2 isolate topi-AlHV-2, complete genome	1	137090	11	244	0.177985	0.00387337	23.2	186	1.32227e-07
NC_029692.1	NC_029692.1 Brazilian marseillevirus strain BH2014, complete genome	1	362276	12	80	0.0220826	0.00183286	22.9	255	1.44248e-07
NC_021312.1	NC_021312.1 Phaeocystis globosa virus strain 16T, complete genome	1	459984	13	217	0.0471756	0.00144788	22.3	158	1.56269e-07
NC_038668.1	NC_038668.1 harvey murine sarcoma virus p21 v-has protein gene	1	997	14	104	10.4313	0.930792	21.2	255	1.68289e-07
NC_003225.3	NC_003225.3 White spot syndrome virus strain CN01, complete genome	1	309286	15	286	0.092471	0.00200138	21	221	1.8031e-07
NC_002512.2	NC_002512.2 Rat cytomegalovirus Maastricht, complete genome	1	230138	17	123	0.0534462	0.00255933	23.4	255	2.04351e-07
NC_037666.1	NC_037666.1 Pandoravirus neocaledonia, complete genome	1	2003191	17	690	0.034445	0.00034445	20	225	2.04351e-07
NC_055561.1	NC_055561.1 Cervid alphaherpesvirus 3 strain Canada, partial genome	1	136380	17	322	0.236105	0.00515471	22.2	151	2.04351e-07
NC_037667.1	NC_037667.1 Pandoravirus quercus, complete genome	1	2077288	19	577	0.0277766	0.000382229	21.8	215	2.28393e-07
NC_071015.1	NC_071015.1 Kosakonia phage Kc263, complete genome	1	253740	21	73	0.0287696	0.00528494	24.6	219	2.52434e-07
NC_027867.1	NC_027867.1 Mollivirus sibericum isolate P1084-T, complete genome	1	651523	22	527	0.0808874	0.00127701	23.5	197	2.64455e-07
NC_070852.1	NC_070852.1 Rhizobium phage RHph_I1_6, complete genome	1	77174	22	73	0.0945914	0.0196698	23.4	244	2.64455e-07
NC_047942.1	NC_047942.1 Escherichia phage Ebrios, complete genome	1	39752	24	118	0.29684	0.0362497	23	0.5	2.88496e-07
NC_033780.2	NC_033780.2 Mythimna unipuncta granulovirus B isolate MyunGV#8, complete genome	1	144673	27	95	0.0656653	0.00729231	22.5	208	3.24558e-07
NC_037665.1	NC_037665.1 Pandoravirus macleodensis, complete genome	1	1838258	30	1093	0.0594585	0.00067292	21.6	154	3.6062e-07
NC_050152.1	NC_050152.1 Enterobacteria phage P7, complete genome	1	101660	38	969	0.953177	0.0296478	23.5	255	4.56785e-07
NC_024625.1	NC_024625.1 Peridroma alphabaculovirus isolate GR_167, complete genome	1	151109	39	62	0.04103	0.0112568	23.4	229	4.68806e-07
NC_021858.1	NC_021858.1 Pandoravirus dulcis, complete genome	1	1908524	44	865	0.045323	0.00090646	21.7	215	5.28909e-07
NC_052997.1	NC_052997.1 Salmonella phage ST-118, complete genome	1	59106	47	50	0.0845938	0.0246845	22.3	110	5.64971e-07
NC_008912.1	NC_008912.1 Glypta fumiferanae ichnovirus segment C9, complete sequence	1	3141	53	214	6.81312	0.627189	23.7	131	6.37095e-07
NC_026440.1	NC_026440.1 Pandoravirus inopinatum isolate KlaHel, complete genome	1	2243109	74	564	0.0251437	0.00120279	21.7	238	8.89529e-07
NC_038553.1	NC_038553.1 Heterosigma akashiwo virus 01 isolate HaV53, complete genome	1	274793	75	262	0.0953445	0.0142835	20.4	113	9.01549e-07
NC_042057.1	NC_042057.1 Enterobacteria phage DE3, complete genome	1	42925	75	1352	3.14968	0.126127	23.4	252	9.01549e-07
NC_002641.1	NC_002641.1 Meleagrid herpesvirus 1, complete genome	1	159160	81	69	0.0433526	0.0236492	24.2	3	9.73673e-07
NC_049342.1	NC_049342.1 Escherichia phage 500465-1, complete genome	1	39179	120	364	0.929069	0.337349	22.7	247	1.44248e-06
NC_022098.1	NC_022098.1 Pandoravirus salinus, complete genome	1	2473870	153	1417	0.0572787	0.00289668	23	140	1.83916e-06
NC_026511.1	NC_026511.1 Spodoptera frugiperda Betabaculovirus isolate VG008, complete genome	1	140913	167	114	0.080901	0.0462342	23.7	253	2.00745e-06
NC_055368.1	NC_055368.1 Rukutama virus strain LEIV-6269C segment L, complete sequence	1	6457	323	44	0.681431	1.91575	23.4	255	3.88267e-06
NC_055911.1	NC_055911.1 Burkholderia phage phiE094, complete genome	1	37727	370	82	0.217351	0.328147	21.1	235	4.44764e-06
NC_008724.1	NC_008724.1 Acanthocystis turfacea Chlorella virus 1, complete genome	1	288047	497	108	0.0374939	0.0909747	23.7	247	5.97427e-06
NC_018476.1	NC_018476.1 Simbu virus RdRp gene for RNA-dependent RNA polymerase, segment L, genomic RNA, isolate SA Ar 53	1	6895	14080	54	0.783176	74.3359	22.2	255	0.000169251
NC_018464.1	NC_018464.1 Shamonda virus N and NSs genes, segment S, genomic RNA, isolate Ib An 5550	1	927	45228	90	9.70874	1836.58	22.5	255	0.00054367
NC_008168.1	NC_008168.1 Choristoneura fumiferana granulovirus, complete genome	1	104710	68595	298	0.284596	36.3976	23.1	255	0.000824557
